# Supplementary material for: Residues R1075, D1090, R1095, and C1130 Are Critical in ADAMTS13 TSP8-Spacer Interaction Predicted by Molecular Dynamics Simulation
Source: Molecules. 2021 Dec 12;26(24):7525. doi: 10.3390/molecules26247525 (PMC8703438; doi:10.3390/molecules26247525)
Supplement: Supplementary file 1 [file molecules-26-07525-s001.zip]

Archive with 1 entries (1 files):
- molecules-1490558-supplementary.pdf
